# Supplementary material for: Ecophysiological Trade-Off Strategies of Three Gramineous Crops in Response to Root Extracts of Phytolacca americana
Source: Plants (Basel). 2024 Oct 29;13(21):3026. doi: 10.3390/plants13213026 (PMC11548188; doi:10.3390/plants13213026)
Supplement: Supplementary file 1 [file plants-13-03026-s001.zip]

Archive with 1 entries (1 files):
- plants-3199621-supplementary.pdf
